# Supplementary material for: Reported Behavioral Patterns and Concern Surrounding Well Water Testing for Arsenic in Midwestern Homeowners with Children
Source: Int J Environ Res Public Health. 2025 Mar 26;22(4):504. doi: 10.3390/ijerph22040504 (PMC12026731; doi:10.3390/ijerph22040504)
Supplement: Supplementary file 1 [file ijerph-22-00504-s001.zip]

Archive with 1 entries (1 files):
- ijerph-3485556-supplementary.pdf
